# Supplementary material for: Elevated Hepcidin Expression in Human Carotid Atheroma: Sex-Specific Differences and Associations with Plaque Vulnerability
Source: Int J Mol Sci. 2024 Jan 30;25(3):1706. doi: 10.3390/ijms25031706 (PMC10855936; doi:10.3390/ijms25031706)
Supplement: Supplementary file 1 [file ijms-25-01706-s001.zip]

Archive with 1 entries (1 files):
- ijms-2803831-supplementary.pdf
